# Supplementary material for: Peak emission wavelength and fluorescence lifetime are coupled in far-red, GFP-like fluorescent proteins
Source: PLoS One. 2018 Nov 28;13(11):e0208075. doi: 10.1371/journal.pone.0208075 (PMC6261627; doi:10.1371/journal.pone.0208075)
Supplement: S1 Table — Residue number is based on the mCardinal sequence and is indicated at the top of the chart with green numbers indicating residues that make up the inner α-helix, red numbers being residues in the β-barrel that point inward towards the chromophore and black numbers are residues in the β-barrel that point outward and away from the chromophore. Numbers with an asterisk are those residues whose sidechain is close to the chromophore and could potentially interact directly. Only residues that are different between mCardinal and mScarlet are shown. Those residues that are the same as mCardinal are highlighted in blue, and those residues that are in mScarlet are highlighted in Red. Residues that are not found in mCardinal or mScarlet are not highlighted (white background). (XLSX) [file pone.0208075.s005.xlsx]

## Sheet: AllSequences20180302ForAlignmen
>B22B4				M	V	S	K	G	E	A	V	I	K	E	F	M	R	F	K	V	H	M	E	G	S	M	N	G	H	E	F	E	I	E	G	E	G	E	G	R	P	Y	E	G	T	Q	T	A	K
>B23B12				M	V	S	K	G	E	A	V	I	K	E	F	M	R	F	K	V	H	M	E	G	S	M	N	G	H	E	F	E	I	E	G	E	G	E	G	K	P	Y	E	G	T	Q	T	A	K
>B30E2				M	V	S	K	G	E	E	L	I	K	E	F	M	R	F	K	V	H	M	E	G	S	M	N	G	H	E	F	E	I	E	G	E	G	E	G	K	P	Y	E	G	T	Q	T	A	K
>B31C9_scarlet?				M	V	S	K	G	E	A	V	I	K	E	F	M	R	F	K	V	H	M	E	G	S	M	N	G	H	E	F	E	I	E	G	E	G	E	G	K	P	Y	E	G	T	Q	T	A	K
>B31D9_scarlet?				M	V	S	K	G	E	A	V	I	K	E	F	M	R	F	K	V	H	M	E	G	S	M	N	G	H	E	F	E	I	E	G	E	G	E	G	K	P	Y	E	G	T	Q	T	A	K
>B32A7				M	V	S	K	G	E	A	V	I	K	E	F	M	R	F	K	V	H	M	E	G	S	M	N	G	H	E	F	E	I	E	G	E	G	E	G	R	P	Y	E	G	T	Q	T	A	K
>B32D1				M	V	S	K	G	E	A	V	I	K	E	F	M	R	F	K	V	H	M	E	G	S	M	N	G	H	E	F	E	I	E	G	E	G	E	G	R	P	Y	E	G	T	Q	T	A	K
>B32G2				M	V	S	K	G	E	A	L	I	K	E	F	M	R	F	K	V	H	M	E	G	S	M	N	G	H	E	F	E	I	E	G	E	G	E	G	K	P	Y	E	G	T	Q	T	A	K
>B33A12				M	V	S	K	G	E	E	L	I	K	E	F	M	R	F	K	V	H	M	E	G	S	M	N	G	H	E	F	E	I	E	G	E	G	E	G	K	P	Y	E	G	T	Q	T	A	K
>B40B2R				M	V	S	K	G	E	A	V	I	K	E	F	M	R	F	K	V	H	M	E	G	S	M	N	G	H	E	F	E	I	E	G	E	G	E	G	K	P	Y	E	G	T	Q	T	A	K
>B40D2				M	V	S	K	G	E	A	V	I	K	E	F	M	R	F	K	V	H	M	E	G	S	M	N	G	H	E	F	E	I	E	G	E	G	E	G	K	P	Y	E	G	T	Q	T	A	K
>B40G11R				M	V	S	K	G	E	A	V	I	K	E	F	M	R	F	K	V	H	M	E	G	S	M	N	G	H	E	F	E	I	E	G	E	G	E	G	R	P	Y	E	G	T	Q	T	A	K
>B40G11				M	V	S	K	G	E	A	V	I	K	E	F	M	R	F	K	V	H	M	E	G	S	M	N	G	H	E	F	E	I	E	G	E	G	E	G	R	P	Y	E	G	T	Q	T	A	K
>B41F5A				M	V	S	K	G	E	E	L	I	K	E	N	M	H	M	K	L	Y	M	E	G	T	V	N	N	H	H	F	K	C	T	T	E	G	E	G	K	P	Y	E	G	T	Q	T	Q	R
>B41F5				M	V	S	K	G	E	E	L	I	K	E	N	M	H	M	K	L	Y	M	E	G	T	V	N	N	H	H	F	K	C	T	T	E	G	E	G	K	P	Y	E	G	T	Q	T	Q	R
>B45E3R				M	V	S	K	G	E	A	V	I	K	E	F	M	R	F	K	V	H	M	E	G	S	M	N	G	H	E	F	E	I	E	G	E	G	E	G	K	P	Y	E	G	T	Q	T	A	K
>B49C3				M	V	S	K	G	E	A	V	I	K	E	F	M	R	F	K	V	H	M	E	G	S	M	N	G	H	E	F	E	I	E	G	E	G	E	G	R	P	Y	E	G	T	Q	T	A	K
>B49D8				M	V	S	K	G	E	A	V	I	K	E	F	M	R	F	K	V	H	M	E	G	S	M	N	G	H	E	F	E	I	E	G	E	G	E	G	R	P	Y	E	G	T	Q	T	A	K
>B49D9_mScarlet				M	V	S	K	G	E	A	V	I	K	E	F	M	R	F	K	V	H	M	E	G	S	M	N	G	H	E	F	E	I	E	G	E	G	E	G	R	P	Y	E	G	T	Q	T	A	K
>B50F12_mScarlet				M	V	S	K	G	E	A	V	I	K	E	F	M	R	F	K	V	H	M	E	G	S	M	N	G	H	E	F	E	I	E	G	E	G	E	G	R	P	Y	E	G	T	Q	T	A	K
>B49C1				M	V	S	K	G	E	A	V	I	K	E	F	M	R	F	K	V	H	M	E	G	S	M	N	G	H	E	F	E	I	E	G	E	G	E	G	K	P	Y	E	G	T	Q	T	A	K
>B59C1				M	V	S	K	G	E	A	V	I	K	E	F	M	R	F	K	V	H	M	E	G	S	M	N	G	H	E	F	E	I	E	G	E	G	E	G	K	P	Y	E	G	T	Q	T	A	K
>B68H11				M	V	S	K	G	E	E	L	I	K	E	F	M	R	F	K	V	H	M	E	G	S	M	N	G	H	E	F	E	I	E	G	E	G	E	G	R	P	Y	E	G	T	Q	T	A	K
>B75F1				M	V	S	K	G	E	A	V	I	K	E	F	M	R	F	K	V	H	M	E	G	S	M	N	G	H	E	F	E	I	E	G	E	G	E	G	K	P	Y	E	G	T	Q	T	A	K
>B85H9				M	V	S	K	G	E	A	V	I	K	E	F	M	R	F	K	V	H	M	E	G	S	M	N	G	H	E	F	E	I	E	G	E	G	E	G	R	P	Y	E	G	T	Q	T	A	K
>B84G4				M	V	S	K	G	E	E	L	I	K	E	N	M	R	F	K	V	H	M	E	G	S	M	N	G	H	E	F	E	I	E	G	E	G	E	G	K	P	Y	E	G	T	Q	T	A	K
>B79D4				M	V	S	K	G	E	A	V	I	K	E	F	M	R	F	K	V	H	M	E	G	S	M	N	G	H	E	F	E	I	E	G	E	G	E	G	R	P	Y	E	G	T	Q	T	A	K
>6F4				M	V	S	K	G	E	A	V	I	K	E	F	M	R	F	K	V	H	M	E	G	S	M	N	G	H	E	F	E	I	E	G	E	G	E	G	K	P	Y	E	G	T	Q	T	A	K
>7E5				M	V	S	K	G	E	A	V	I	K	E	F	M	R	F	K	V	H	M	E	G	S	M	N	G	H	E	F	E	I	E	G	E	G	E	G	K	P	Y	E	G	T	Q	T	A	K
>8B3				M	V	S	K	G	E	A	V	I	K	E	F	M	R	F	K	V	H	M	E	G	S	M	N	G	H	E	F	E	I	E	G	E	G	E	G	K	P	Y	E	G	T	Q	T	A	K
>12D11				M	V	S	K	G	E	A	V	I	K	E	F	M	R	F	K	V	H	M	E	G	S	M	N	G	H	E	F	E	I	E	G	E	G	E	G	K	P	Y	E	G	T	Q	T	A	K
>B1B1				M	V	S	K	G	E	A	V	I	K	E	F	M	R	F	K	V	H	M	E	G	S	M	N	G	H	E	F	E	I	E	G	E	G	E	G	R	P	Y	E	G	T	Q	T	A	K
>mCardinal_ex604nm_em659nm_lt1.3ns				M	V	S	K	G	E	E	L	I	K	E	N	M	H	M	K	L	Y	M	E	G	T	V	N	N	H	H	F	K	C	T	T	E	G	E	G	K	P	Y	E	G	T	Q	T	Q	R
>mScarlet_ex569nm_em594nm_lt3.9ns				M	V	S	K	G	E	A	V	I	K	E	F	M	R	F	K	V	H	M	E	G	S	M	N	G	H	E	F	E	I	E	G	E	G	E	G	R	P	Y	E	G	T	Q	T	A	K
>1A9				M	V	S	K	G	E	A	V	I	K	E	F	M	R	F	K	V	H	M	E	G	S	M	N	G	H	E	F	E	I	E	G	E	G	E	G	K	P	Y	E	G	T	Q	T	A	K
>1D6				M	V	S	K	G	E	A	V	I	K	E	F	M	R	F	K	V	H	M	E	G	S	M	N	G	H	E	F	X	I	E	G	E	G	E	G	R	P	Y	E	G	T	Q	T	A	K
>1E11				M	V	S	K	G	E	A	V	I	K	E	F	M	R	F	K	V	H	M	E	G	S	M	N	G	H	E	F	E	I	E	G	E	G	E	G	R	P	Y	E	G	T	Q	T	Q	R
>1F5				M	V	S	K	G	E	A	V	I	K	E	F	M	R	F	K	V	H	M	E	G	S	M	N	G	H	E	F	E	I	E	G	E	G	E	G	K	P	Y	E	G	T	Q	T	A	K
>1H8				M	V	S	K	G	E	A	V	I	K	E	F	M	R	F	K	V	H	M	E	G	S	M	N	G	H	E	F	E	I	E	G	E	G	E	G	K	P	Y	E	G	T	Q	T	A	K
>1H11				M	V	S	K	G	E	A	V	I	K	E	F	M	R	F	K	V	H	M	E	G	S	M	N	G	H	E	F	E	I	E	G	E	G	E	G	K	P	Y	E	G	T	Q	T	A	K
>2C7A				M	V	S	K	G	E	A	V	I	K	E	F	M	R	F	K	V	H	M	E	G	S	M	N	G	H	E	F	E	I	E	G	E	G	E	G	R	P	Y	E	G	T	Q	T	A	K
>2C7B				M	V	S	K	G	E	E	L	I	K	E	F	M	R	F	K	V	H	M	E	G	S	M	N	G	H	E	F	E	I	E	G	E	G	E	G	K	P	Y	E	G	T	Q	T	A	K
>2D4				M	V	S	K	G	E	A	V	I	K	E	F	M	R	F	K	V	H	M	E	G	S	M	N	G	H	E	F	E	I	E	G	E	G	E	G	R	P	Y	E	G	T	Q	T	A	K
>2E3				M	V	S	K	G	E	A	V	I	K	E	F	M	R	F	K	V	H	M	E	G	S	M	N	G	H	E	F	E	I	E	G	E	G	E	G	K	P	Y	E	G	T	Q	T	A	K
>2F3				M	V	S	K	G	E	A	V	I	K	E	F	M	R	F	K	V	H	M	E	G	S	M	N	G	H	E	F	E	I	E	G	E	G	E	G	K	P	Y	E	G	T	Q	T	A	K
>2H8				M	V	S	K	G	E	A	V	I	K	E	F	M	R	F	K	V	H	M	E	G	S	M	N	G	H	E	F	E	I	E	G	E	G	E	G	R	P	Y	E	G	T	Q	T	A	K
>3E11				M	V	S	K	G	E	E	L	I	K	E	F	M	R	F	K	V	H	M	E	G	S	M	N	G	H	E	F	E	I	E	G	E	G	E	G	R	P	Y	E	G	T	Q	T	A	K
>3G5_mScarlet				M	V	S	K	G	E	A	V	I	K	E	F	M	R	F	K	V	H	M	E	G	S	M	N	G	H	E	F	E	I	E	G	E	G	E	G	R	P	Y	E	G	T	Q	T	A	K
>3H7				M	V	S	K	G	E	E	L	I	K	E	N	M	R	F	K	V	Y	M	E	G	T	V	N	N	H	H	F	K	C	T	T	E	G	E	G	R	P	Y	E	G	T	Q	T	A	K
>9C8				M	V	S	K	G	E	A	V	I	K	E	F	M	R	F	K	V	H	M	E	G	S	M	N	G	H	E	F	E	I	E	G	E	G	E	G	K	P	Y	E	G	T	Q	T	A	K
>11B2				M	V	S	K	G	E	A	V	I	K	E	F	M	R	F	K	V	H	M	E	G	S	M	N	G	H	E	F	E	I	E	G	E	G	E	G	K	P	Y	E	G	T	Q	T	A	K
>12D11_Bright_ModerateRedShift_ShortLifeTime				M	V	S	K	G	E	A	V	I	K	E	F	M	R	F	K	V	H	M	E	G	S	M	N	G	H	E	F	E	I	E	G	E	G	E	G	K	P	Y	E	G	T	Q	T	A	K
>4A9NEC				M	V	S	K	G	E	A	V	I	K	E	F	M	R	F	K	V	H	M	E	G	S	M	N	G	H	E	F	E	I	E	G	E	G	E	G	R	P	Y	E	G	T	Q	T	A	K
>16F12NEC_mcardinal				M	V	S	K	G	E	E	L	I	K	E	N	M	H	M	K	L	Y	M	E	G	T	V	N	N	H	H	F	K	C	T	T	E	G	E	G	K	P	Y	E	G	T	Q	T	Q	R
>1A4				M	V	S	K	G	E	E	L	I	K	E	N	M	H	M	K	L	Y	M	E	G	T	V	N	N	H	H	F	K	C	T	T	E	G	E	G	R	P	Y	E	G	T	Q	T	A	K
>2A3				M	V	S	K	G	E	A	V	I	K	E	F	M	R	F	K	V	H	M	E	G	S	M	N	G	H	E	F	E	I	E	G	E	G	E	G	R	P	Y	E	G	T	Q	T	A	K
>2A4				M	V	S	K	G	E	A	L	I	K	E	N	M	R	F	K	V	H	M	E	G	S	M	N	G	H	E	F	E	I	E	G	E	G	E	G	K	P	Y	E	G	T	Q	T	A	K
>B77C4				M	V	S	K	G	E	E	L	I	K	E	F	M	R	F	K	V	H	M	E	G	S	M	N	G	H	E	F	E	I	E	G	E	G	E	G	R	P	Y	E	G	T	Q	T	A	K
>B77F4				M	V	S	K	G	E	E	L	I	K	E	N	M	R	F	K	V	H	M	E	G	S	M	N	G	H	E	F	E	I	E	G	E	G	E	G	R	P	Y	E	G	T	Q	T	A	K
>B79H9				M	V	S	K	G	E	A	V	I	K	E	F	M	R	F	K	V	H	M	E	G	S	M	N	G	H	E	F	E	I	E	G	E	G	E	G	R	P	Y	E	G	T	Q	T	A	K
>B80F8				M	V	S	K	G	E	E	L	I	K	E	N	M	H	M	K	L	Y	M	E	G	T	V	N	N	H	H	F	K	C	T	T	E	G	E	G	K	P	Y	E	G	T	Q	T	Q	R
>B85D1				M	V	S	K	G	E	A	L	I	K	E	F	M	H	M	K	V	H	M	E	G	S	M	N	G	H	E	F	E	I	E	G	E	G	E	G	K	P	Y	E	G	T	Q	T	Q	R
>B85D4				M	V	S	K	G	E	A	V	I	K	E	F	M	R	F	K	V	H	M	E	G	S	M	N	G	H	E	F	E	I	E	G	E	G	E	G	R	P	Y	E	G	T	Q	T	A	K
>B68H11_Em625nm_Lt2.8ns				M	V	S	K	G	E	E	L	I	K	E	F	M	R	F	K	V	H	M	E	G	S	M	N	G	H	E	F	E	I	E	G	E	G	E	G	R	P	Y	E	G	T	Q	T	A	K
>B70B5_Em621nm_Lt2.8ns				M	V	S	K	G	E	A	V	I	K	E	F	M	R	F	K	V	H	M	E	G	S	M	N	G	H	E	F	E	I	E	G	E	G	E	G	R	P	Y	E	G	T	Q	T	A	K
>B71H7_Em615nm_Lt2.9ns				M	V	S	K	G	E	A	V	I	K	E	F	M	R	F	K	V	H	M	E	G	S	M	N	G	H	E	F	E	I	E	G	E	G	E	G	R	P	Y	E	G	T	Q	T	A	K
>B74H9_Em626nm_Lt2.2ns				M	V	S	K	G	E	A	V	I	K	E	F	M	R	F	K	V	H	M	E	G	S	M	N	G	H	E	F	E	I	E	G	E	G	E	G	K	P	Y	E	G	T	Q	T	A	K
>B75E1_Em626nm_Lt2.3ns				M	V	S	K	G	E	E	L	I	K	E	N	M	R	F	K	V	H	M	E	G	S	M	N	G	H	E	F	E	I	E	G	E	G	E	G	R	P	Y	E	G	T	Q	T	A	K
>B4A9_em630nm_Lt2.6ns				M	V	S	K	G	E	A	V	I	K	E	F	M	R	F	K	V	H	M	E	G	S	M	N	G	H	E	F	X	I	E	G	E	G	E	G	R	P	Y	E	G	T	Q	T	A	K
>A3				M	V	S	K	G	E	E	L	I	K	E	F	M	R	F	K	V	Y	M	E	G	S	M	N	G	H	E	F	E	I	E	G	E	G	E	G	R	P	Y	E	G	T	Q	T	A	K
>A5				M	V	S	K	G	E	A	V	I	K	E	F	M	R	F	K	V	H	M	E	G	S	M	N	G	H	E	F	E	I	E	G	E	G	E	G	R	P	Y	E	G	T	Q	T	A	K
>A6				M	V	S	K	G	E	A	V	I	K	E	F	M	R	F	K	V	H	M	E	G	S	M	N	G	H	E	F	E	I	E	G	E	G	E	G	R	P	Y	E	G	T	Q	T	A	K
>A7				M	V	S	K	G	E	A	V	I	K	E	F	M	R	F	K	V	H	M	E	G	S	M	N	G	H	E	F	E	I	E	G	E	G	E	G	R	P	Y	E	G	T	Q	T	A	K
>A8				M	V	S	K	G	E	A	V	I	K	E	F	M	R	F	K	V	H	M	E	G	S	M	N	G	H	E	F	E	I	E	G	E	G	E	G	R	P	Y	E	G	T	Q	T	A	K
>A9				M	V	S	K	G	E	A	V	I	K	E	F	M	R	F	K	V	H	M	E	G	S	M	N	G	H	E	F	E	I	E	G	E	G	E	G	R	P	Y	E	G	T	Q	T	A	K
>A11				M	V	S	K	G	E	A	V	I	K	E	F	M	R	F	K	V	H	M	E	G	S	M	N	G	H	E	F	E	I	E	G	E	G	E	G	R	P	Y	E	G	T	Q	T	A	K
>A12				M	V	S	K	G	E	A	V	I	K	E	F	M	R	F	K	V	H	M	E	G	S	M	N	G	H	E	F	E	I	E	G	E	G	E	G	R	P	Y	E	G	T	Q	T	A	K
>B1				M	V	S	K	G	E	E	L	I	K	E	F	M	R	F	K	V	H	M	E	G	S	M	N	G	H	E	F	E	I	E	G	E	G	E	G	K	P	Y	E	G	T	Q	T	A	K
>B2				M	V	S	K	G	E	E	L	I	K	E	F	M	R	F	K	V	H	M	E	G	S	M	N	G	H	E	F	E	I	E	G	E	G	E	G	K	P	Y	E	G	T	Q	T	A	K
>B3				M	V	S	K	G	E	A	V	I	K	E	F	M	R	F	K	V	H	M	E	G	S	M	N	G	H	E	F	E	I	E	G	E	G	E	G	R	P	Y	E	G	T	Q	T	A	K
>B4				M	V	S	K	G	E	E	L	I	K	E	N	M	R	F	K	V	H	M	E	G	S	M	N	G	H	E	F	E	I	E	G	E	G	E	G	R	P	Y	E	G	T	Q	T	A	K
>B5				M	V	S	K	G	E	A	V	I	K	E	F	M	R	F	K	V	H	M	E	G	S	M	N	G	H	E	F	E	I	E	G	E	G	E	G	R	P	Y	E	G	T	Q	T	A	K
>B6				M	V	S	K	G	E	E	L	I	K	E	N	M	H	M	K	L	Y	M	E	G	S	M	N	G	H	E	F	E	I	E	G	E	G	E	G	R	P	Y	E	G	T	Q	T	A	K
>B7				M	V	S	K	G	E	A	V	I	K	E	F	M	R	F	K	V	H	M	E	G	S	M	N	G	H	E	F	E	I	E	G	E	G	E	G	K	P	Y	E	G	T	Q	T	A	K
>B9				M	V	S	K	G	E	A	V	I	K	E	F	M	R	F	K	V	H	M	E	G	S	M	N	G	H	E	F	E	I	E	G	E	G	E	G	R	P	Y	E	G	T	Q	T	A	K
>B10				M	V	S	K	G	E	A	V	I	K	E	F	M	R	F	K	V	H	M	E	G	S	M	N	G	H	E	F	E	I	E	G	E	G	E	G	R	P	Y	E	G	T	Q	T	A	K
>B11				M	V	S	K	G	E	A	V	I	K	E	F	M	R	F	K	V	H	M	E	G	S	M	N	G	H	E	F	E	I	E	G	E	G	E	G	R	P	Y	E	G	T	Q	T	A	K
>B12				M	V	S	K	G	E	A	V	I	K	E	F	M	R	F	K	V	H	M	E	G	S	M	N	G	H	E	F	E	I	E	G	E	G	E	G	R	P	Y	E	G	T	Q	T	A	K
>C1				M	V	S	K	G	E	A	V	I	K	E	F	M	R	F	K	V	H	M	E	G	S	M	N	G	H	E	F	E	I	E	G	E	G	E	G	R	P	Y	E	G	T	Q	T	A	K
>C3				M	V	S	K	G	E	A	V	I	K	E	F	M	R	F	K	V	H	M	E	G	S	M	N	G	H	E	F	E	I	E	G	E	G	E	G	R	P	Y	E	G	T	Q	T	A	K
>C4				M	V	S	K	G	E	A	V	I	K	E	F	M	R	F	K	V	H	M	E	G	S	M	N	G	H	E	F	E	I	E	G	E	G	E	G	R	P	Y	E	G	T	Q	T	A	K
>C6				M	V	S	K	G	E	A	V	I	K	E	F	M	R	F	K	V	H	M	E	G	S	M	N	G	H	E	F	E	I	E	G	E	G	E	G	R	P	Y	E	G	T	Q	T	A	K
>C7				M	V	S	K	G	E	A	V	I	K	E	F	M	R	F	K	V	H	M	E	G	S	M	N	G	H	E	F	E	I	E	G	E	G	E	G	R	P	Y	E	G	T	Q	T	A	K
>D1R				M	V	S	K	G	E	A	V	I	K	E	F	M	R	F	K	V	H	M	E	G	S	M	N	G	H	E	F	E	I	E	G	E	G	E	G	R	P	Y	E	G	T	Q	T	A	K
>D1W				M	V	S	K	G	E	A	V	I	K	E	F	M	R	F	K	V	H	M	E	G	S	M	N	G	H	E	F	E	I	E	G	E	G	E	G	K	P	Y	E	G	T	Q	T	Q	R
>D2				M	V	S	K	G	E	A	V	I	K	E	F	M	R	F	K	V	H	M	E	G	S	M	N	G	H	E	F	E	I	E	G	E	G	E	G	R	P	Y	E	G	T	Q	T	A	K
>D3				M	V	S	K	G	E	A	V	I	K	E	F	M	R	F	K	V	H	M	E	G	S	M	N	G	H	E	F	E	I	E	G	E	G	E	G	K	P	Y	E	G	T	Q	T	A	K
>D4				M	V	S	K	G	E	A	V	I	K	E	F	M	R	F	K	V	H	M	E	G	S	M	N	G	H	E	F	E	I	E	G	E	G	E	G	R	P	Y	E	G	T	Q	T	A	K
>D5				M	V	S	K	G	E	A	V	I	K	E	F	M	R	F	K	V	H	M	E	G	S	M	N	G	H	E	F	E	I	E	G	E	G	E	G	R	P	Y	E	G	T	Q	T	A	K
>D6R				M	V	S	K	G	E	A	V	I	K	E	F	M	R	F	K	V	H	M	E	G	S	M	N	G	H	E	F	E	I	E	G	E	G	E	G	R	P	Y	E	G	T	Q	T	A	K
>D6W				M	V	S	K	G	E	A	V	I	K	E	F	M	R	F	K	L	H	M	E	G	T	V	N	N	H	H	F	K	C	T	T	E	G	E	G	K	P	Y	E	G	T	Q	T	A	K
>D7				M	V	S	K	G	E	A	V	I	K	E	F	M	R	F	K	V	H	M	E	G	S	M	N	G	H	E	F	E	I	E	G	E	G	E	G	R	P	Y	E	G	T	Q	T	A	K
>D8				M	V	S	K	G	E	A	V	I	K	E	F	M	R	F	K	V	H	M	E	G	S	M	N	G	H	E	F	E	I	E	G	E	G	E	G	R	P	Y	E	G	T	Q	T	A	K
>D9				M	V	S	K	G	E	A	V	I	K	E	F	M	R	F	K	V	H	M	E	G	S	M	N	G	H	E	F	E	I	E	G	E	G	E	G	K	P	Y	E	G	T	Q	T	A	K
>D10				M	V	S	K	G	E	A	V	I	K	E	F	M	R	F	K	V	H	M	E	G	S	M	N	G	H	E	F	E	I	E	G	E	G	E	G	R	P	Y	E	G	T	Q	T	A	K
>D11				M	V	S	K	G	E	A	V	I	K	E	F	M	R	F	K	V	H	M	E	G	S	M	N	G	H	E	F	E	I	E	G	E	G	E	G	K	P	Y	E	G	T	Q	T	A	K
>E1				M	V	S	K	G	E	A	V	I	K	E	F	M	R	F	K	V	H	M	E	G	S	M	N	G	H	E	F	E	I	E	G	E	G	E	G	R	P	Y	E	G	T	Q	T	A	K
>E3				M	V	S	K	G	E	A	V	I	K	E	F	M	R	F	K	V	H	M	E	G	S	M	N	G	H	E	F	E	I	E	G	E	G	E	G	R	P	Y	E	G	T	Q	T	A	K
>E4W				M	V	S	K	G	E	A	V	I	K	E	F	M	R	F	K	V	H	M	E	G	S	M	N	G	H	E	F	E	I	E	G	E	G	E	G	R	P	Y	E	G	T	Q	T	A	K
>E6				M	V	S	K	G	E	A	V	I	K	E	F	M	R	F	K	V	H	M	E	G	S	M	N	G	H	E	F	E	I	E	G	E	G	E	G	R	P	Y	E	G	T	Q	T	A	K
>E7				M	V	S	K	G	E	A	V	I	K	E	F	M	R	F	K	V	H	M	E	G	S	M	N	G	H	E	F	E	I	E	G	E	G	E	G	R	P	Y	E	G	T	Q	T	A	K
>E8				M	V	S	K	G	E	E	L	I	K	E	N	M	R	F	K	V	H	M	E	G	S	M	N	G	H	E	F	E	I	E	G	E	G	E	G	R	P	Y	E	G	T	Q	T	A	K
>E9				M	V	S	K	G	E	V	V	I	K	E	F	M	R	F	K	V	H	M	E	G	S	M	N	G	H	E	F	E	I	E	G	E	G	E	G	K	P	Y	E	G	T	Q	T	A	K
>E10				M	V	S	K	G	E	A	V	I	K	E	F	M	R	F	K	V	H	M	E	G	S	M	N	G	H	E	F	E	I	E	G	E	G	E	G	R	P	Y	E	G	T	Q	T	A	K
>E12				M	V	S	K	G	E	A	V	I	K	E	F	M	R	F	K	V	H	M	E	G	S	M	N	G	H	E	F	E	I	E	G	E	G	E	G	R	P	Y	E	G	T	Q	T	A	K
>F1				M	V	S	K	G	E	A	V	I	K	E	F	M	R	F	K	V	H	M	E	G	S	M	N	G	H	E	F	E	I	E	G	E	G	E	G	R	P	Y	E	G	T	Q	T	A	K
>F2				M	V	S	K	G	E	A	V	I	K	E	F	M	R	F	K	V	H	M	E	G	S	M	N	G	H	E	F	E	I	E	G	E	G	E	G	R	P	Y	E	G	T	Q	T	A	K
>F4				M	V	S	K	G	E	A	V	I	K	E	F	M	R	F	K	V	H	M	E	G	S	M	N	G	H	E	F	E	I	E	G	E	G	E	G	K	P	Y	E	G	T	Q	T	A	K
>F5				M	V	S	K	G	E	A	V	I	K	E	F	M	R	F	K	V	H	M	E	G	S	M	N	G	H	E	F	E	I	E	G	E	G	E	G	R	P	Y	E	G	T	Q	T	A	K
>F6				M	V	S	K	G	E	E	L	I	K	E	N	M	R	F	K	V	H	M	E	G	S	M	N	G	H	E	F	E	I	E	G	E	G	E	G	R	P	Y	E	G	T	Q	T	A	K
>F7				M	V	S	K	G	E	A	V	I	K	E	F	M	R	F	K	V	H	M	E	G	S	M	N	G	H	E	F	E	I	E	G	E	G	E	G	R	P	Y	E	G	T	Q	T	A	K
>F8				M	V	S	K	G	E	A	V	I	K	E	F	M	R	F	K	V	H	M	E	G	S	M	N	G	H	E	F	E	I	E	G	E	G	E	G	R	P	Y	E	G	T	Q	T	A	K
>F9R				M	V	S	K	G	E	A	V	I	K	E	F	M	R	F	K	V	H	M	E	G	S	M	N	G	H	E	F	E	I	E	G	E	G	E	G	R	P	Y	E	G	T	Q	T	A	K
>F9W				M	V	S	K	G	E	A	V	I	K	E	F	M	R	F	K	V	H	M	E	G	S	M	N	G	H	E	F	E	I	E	G	E	G	E	G	K	P	Y	E	G	T	Q	T	A	K
>F10R				M	V	S	K	G	E	A	V	I	K	E	F	M	R	F	K	V	H	M	E	G	S	M	N	G	H	E	F	E	I	E	G	E	G	E	G	R	P	Y	E	G	T	Q	T	A	K
>F10W				M	V	S	K	G	E	A	V	I	K	E	F	M	R	F	K	V	H	M	E	G	S	M	N	G	H	E	F	E	I	E	G	E	G	E	G	K	P	Y	E	G	T	Q	T	A	K
>F11				M	V	S	K	G	E	A	V	I	K	E	F	M	R	F	K	V	H	M	E	G	S	M	N	G	H	E	F	E	I	E	G	E	G	E	G	R	P	Y	E	G	T	Q	T	A	K
>F12				M	V	S	K	G	E	A	V	I	K	E	F	M	R	F	K	V	H	M	E	G	S	M	N	G	H	E	F	E	I	E	G	E	G	E	G	R	P	Y	E	G	T	Q	T	A	K
>G1				M	V	S	K	G	E	A	V	I	K	E	F	M	R	F	K	V	H	M	E	G	S	M	N	G	H	E	F	E	I	E	G	E	G	E	G	R	P	Y	E	G	T	Q	T	A	K
>G2				M	V	S	K	G	E	A	V	I	K	E	F	M	R	F	K	V	H	M	E	G	S	M	N	G	H	E	F	E	I	E	G	E	G	E	G	R	P	Y	E	G	T	Q	T	A	K
>G3				M	V	S	K	G	E	A	V	I	K	E	F	M	R	F	K	V	H	M	E	G	S	M	N	G	H	E	F	E	I	E	G	E	G	E	G	R	P	Y	E	G	T	Q	T	A	K
>G4				M	V	S	K	G	E	E	L	I	K	E	N	M	R	F	K	V	Y	M	E	G	S	M	N	G	H	E	F	E	I	E	G	E	G	E	G	R	P	Y	E	G	T	Q	T	A	K
>G5				M	V	S	K	G	E	A	V	I	K	E	F	M	R	F	K	V	H	M	E	G	S	M	N	G	H	E	F	E	I	E	G	E	G	E	G	R	P	Y	E	G	T	Q	T	A	K
>G6				M	V	S	K	G	E	A	V	I	K	E	F	M	R	F	K	V	H	M	E	G	S	M	N	G	H	E	F	E	I	E	G	E	G	E	G	R	P	Y	E	G	T	Q	T	A	K
>G7				M	V	S	K	G	E	A	V	I	K	E	F	M	R	F	K	V	H	M	E	G	S	M	N	G	H	E	F	E	I	E	G	E	G	E	G	R	P	Y	E	G	T	Q	T	A	K
>G8				M	V	S	K	G	E	A	V	I	K	E	F	M	R	F	K	V	H	M	E	G	S	M	N	G	H	E	F	E	I	E	G	E	G	E	G	R	P	Y	E	G	T	Q	T	A	K
>G9R				M	V	S	K	G	E	A	V	I	K	E	F	M	R	F	K	V	H	M	E	G	S	M	N	G	H	E	F	E	I	E	G	E	G	E	G	R	P	Y	E	G	T	Q	T	A	K
>G9W				M	V	S	K	G	E	A	V	I	K	E	F	M	R	F	K	V	H	M	E	G	S	M	N	G	H	E	F	E	I	E	G	E	G	E	G	K	P	Y	E	G	T	Q	T	A	K
>G10R				M	V	S	K	G	E	A	V	I	K	E	F	M	R	F	K	V	H	M	E	G	S	M	N	G	H	E	F	E	I	E	G	E	G	E	G	R	P	Y	E	G	T	Q	T	A	K
>G10W				M	V	S	K	G	E	E	L	I	K	E	F	M	R	F	K	V	H	M	E	G	S	M	N	G	H	E	F	E	I	E	G	E	G	E	G	R	P	Y	E	G	T	Q	T	A	K
>G11				M	V	S	K	G	E	E	L	I	K	E	N	M	R	F	K	V	H	M	E	G	S	M	N	G	H	E	F	E	I	E	G	E	G	E	G	K	P	Y	E	G	T	Q	T	A	K
>G12				M	V	S	K	G	E	A	V	I	K	E	F	M	R	F	K	V	H	M	E	G	S	M	N	G	H	E	F	E	I	E	G	E	G	E	G	R	P	Y	E	G	T	Q	T	A	K
>H1				M	V	S	K	G	E	A	V	I	K	E	F	M	R	F	K	V	H	M	E	G	S	M	N	G	H	E	F	E	I	E	G	E	G	E	G	R	P	Y	E	G	T	Q	T	A	K
>H2				M	V	S	K	G	E	A	V	I	K	E	F	M	R	F	K	V	H	M	E	G	S	M	N	G	H	E	F	E	I	E	G	E	G	E	G	R	P	Y	E	G	T	Q	T	A	K
>H4				M	V	S	K	G	E	A	V	I	K	E	F	M	R	F	K	V	H	M	E	G	S	M	N	G	H	E	F	E	I	E	G	E	G	E	G	R	P	Y	E	G	T	Q	T	A	K
>H5				M	V	S	K	G	E	A	V	I	K	E	F	M	R	F	K	V	H	M	E	G	S	M	N	G	H	E	F	E	I	E	G	E	G	E	G	R	P	Y	E	G	T	Q	T	A	K
>H6				M	V	S	K	G	E	A	V	I	K	E	F	M	R	F	K	V	H	M	E	G	S	M	N	G	H	E	F	E	I	E	G	E	G	E	G	K	P	Y	E	G	T	Q	T	A	K
>H7				M	V	S	K	G	E	A	V	I	K	E	F	M	R	F	K	V	H	M	E	G	S	M	N	G	H	E	F	E	I	E	G	E	G	E	G	R	P	Y	E	G	T	Q	T	A	K
>H8				M	V	S	K	G	E	A	V	I	K	E	F	M	R	F	K	V	H	M	E	G	S	M	N	G	H	E	F	E	I	E	G	E	G	E	G	R	P	Y	E	G	T	Q	T	A	K
>H9				K	M	V	S	K	G	E	A	V	I	K	E	F	M	R	F	K	V	H	M	E	G	S	M	N	G	H	E	F	E	I	E	G	E	G	E	G	K	P	Y	E	G	T	Q	T	A
>H1O				M	V	S	K	G	E	A	V	I	K	E	F	M	R	F	K	V	H	M	E	G	S	M	N	G	H	E	F	E	I	E	G	E	G	E	G	R	P	Y	E	G	T	Q	T	A	K
>H11				M	V	S	K	G	E	A	V	I	K	E	F	M	R	F	K	V	H	M	E	G	S	M	N	G	H	E	F	E	I	E	G	E	G	E	G	K	P	Y	E	G	T	Q	T	A	K
>H12				M	V	S	K	G	E	A	V	I	K	E	F	M	R	F	K	V	H	M	E	G	S	M	N	G	H	E	F	E	I	E	G	E	G	E	G	R	P	Y	E	G	T	Q	T	A	K
[truncated: 208 more columns]

## Sheet: Copy
	Ex	Em	Lt	7	8	-	12	14	15	-	17*	18	-	22	23	-	25	-	27	-	29	30	31	32	-	37	-	45*	46	47	-	50	51	-	58	59	-	63	64*	65*	-	71*	72	-	74	75	-	77	78
SL1	569	587	3.1	A	V	-	F	R	F	-	V	H	-	S	M	-	G	-	E	-	E	I	E	G	-	R	-	A	K	L	-	T	K	-	S	W	-	S	P	Q	-	R	A	-	T	K	-	P	A
SL2	569	589	3.6	A	V	-	F	R	F	-	V	H	-	S	M	-	G	-	E	-	E	I	E	G	-	R	-	A	K	L	-	T	K	-	S	W	-	S	P	Q	-	R	A	-	T	K	-	P	A
SL3	570	590	2.7	A	V	-	F	R	F	-	V	H	-	S	M	-	G	-	E	-	E	I	E	G	-	R	-	A	K	L	-	T	K	-	S	W	-	S	P	Q	-	R	A	-	T	K	-	P	A
SL4	570	590	3	A	V	-	F	R	F	-	V	H	-	S	M	-	G	-	E	-	E	I	E	G	-	K	-	A	K	L	-	T	K	-	S	W	-	S	P	Q	-	R	A	-	T	K	-	P	A
SL5	569	590	3	A	V	-	F	R	F	-	V	H	-	S	M	-	G	-	E	-	E	I	E	G	-	K	-	A	K	L	-	T	K	-	S	W	-	S	P	Q	-	R	A	-	T	K	-	P	A
SL6	569	590	3.5	A	V	-	F	R	F	-	V	H	-	S	M	-	G	-	E	-	E	I	E	G	-	R	-	A	K	L	-	T	K	-	S	W	-	S	P	Q	-	R	A	-	T	K	-	P	A
SL7		590	3.6	E	L	-	F	R	F	-	V	H	-	S	M	-	G	-	E	-	E	I	E	G	-	K	-	A	K	L	-	T	K	-	S	W	-	S	P	Q	-	R	A	-	T	K	-	P	A
SL8	571	591	3.4	E	L	-	F	R	F	-	V	H	-	S	M	-	G	-	E	-	E	I	E	G	-	K	-	A	K	L	-	T	K	-	S	W	-	S	P	Q	-	R	A	-	T	K	-	P	A
SL9	570	591	3.4	A	V	-	F	R	F	-	V	H	-	S	M	-	G	-	E	-	E	I	E	G	-	R	-	A	K	L	-	T	K	-	S	W	-	S	P	Q	-	R	A	-	T	K	-	P	A
SL10	569	592	3.5	A	V	-	F	R	F	-	V	H	-	S	M	-	G	-	E	-	E	I	E	G	-	K	-	A	K	L	-	T	K	-	S	W	-	S	P	Q	-	R	A	-	T	K	-	P	A
SL11	569	592	3.5	A	V	-	F	R	F	-	V	H	-	S	M	-	G	-	E	-	E	I	E	G	-	R	-	A	K	L	-	T	K	-	S	W	-	S	P	Q	-	R	A	-	T	K	-	P	A
SL12	569	592	3.5	A	V	-	F	R	F	-	V	H	-	S	M	-	G	-	E	-	E	I	E	G	-	R	-	A	K	L	-	T	K	-	S	W	-	S	P	Q	-	R	A	-	T	K	-	P	A
SL13	569	592	3.6	A	V	-	F	R	F	-	V	H	-	S	M	-	G	-	E	-	E	I	E	G	-	K	-	A	K	L	-	T	K	-	S	W	-	S	P	Q	-	R	A	-	T	K	-	P	A
SL14	568	592	3.7	A	V	-	F	R	F	-	V	H	-	S	M	-	G	-	E	-	E	I	E	G	-	K	-	A	K	L	-	T	K	-	S	W	-	S	P	Q	-	R	A	-	T	K	-	P	A
SL15	574	592	3	A	V	-	F	R	F	-	V	H	-	S	M	-	G	-	E	-	E	I	E	G	-	K	-	A	K	L	-	T	K	-	S	W	-	S	P	Q	-	R	A	-	T	K	-	P	A
SL16	570	593	3	A	V	-	F	R	F	-	V	H	-	S	M	-	G	-	E	-	E	I	E	G	-	R	-	A	K	L	-	T	K	-	S	W	-	S	P	Q	-	R	A	-	T	K	-	P	A
SL17	568	593	3.1	A	V	-	F	R	F	-	V	H	-	S	M	-	G	-	E	-	E	I	E	G	-	R	-	A	K	L	-	T	K	-	S	W	-	S	P	Q	-	R	A	-	T	K	-	P	A
SL18	569	593	3.4	A	V	-	F	R	F	-	V	H	-	S	M	-	G	-	E	-	E	I	E	G	-	R	-	A	K	L	-	T	K	-	S	W	-	S	P	Q	-	R	A	-	T	K	-	P	A
SL19	569	593	3.4	E	L	-	F	R	F	-	V	Y	-	S	M	-	G	-	E	-	E	I	E	G	-	R	-	A	K	L	-	T	K	-	S	W	-	S	P	Q	-	R	A	-	T	K	-	P	A
SL20	568	593	3.4	E	L	-	N	R	F	-	V	Y	-	S	M	-	G	-	E	-	E	I	E	G	-	R	-	A	K	L	-	T	K	-	S	W	-	S	P	Q	-	R	A	-	T	K	-	P	A
SL21	569	593	3.8	A	V	-	F	R	F	-	V	H	-	S	M	-	G	-	E	-	E	I	E	G	-	R	-	A	K	L	-	T	K	-	S	W	-	S	P	Q	-	R	A	-	T	K	-	P	A
mScarlet	569	593	3.4	A	V	-	F	R	F	-	V	H	-	S	M	-	G	-	E	-	E	I	E	G	-	R	-	A	K	L	-	T	K	-	S	W	-	S	P	Q	-	R	A	-	T	K	-	P	A
SL22	571	594	2.7	A	V	-	F	R	F	-	V	H	-	S	M	-	G	-	E	-	E	I	E	G	-	K	-	A	K	L	-	T	K	-	S	W	-	S	P	Q	-	R	A	-	T	K	-	P	A
SL23	570	594	2.8	A	V	-	F	R	F	-	V	H	-	S	M	-	G	-	E	-	E	I	E	G	-	R	-	A	K	L	-	T	K	-	S	W	-	S	P	Q	-	R	A	-	T	K	-	P	A
SL24	569	594	3.3	A	V	-	F	R	F	-	V	H	-	S	M	-	G	-	E	-	E	I	E	G	-	R	-	A	K	L	-	T	K	-	S	W	-	S	P	Q	-	R	A	-	T	K	-	P	A
SL25	568	594	3.4	A	V	-	F	R	F	-	V	H	-	S	M	-	G	-	E	-	E	I	E	G	-	R	-	A	K	L	-	T	K	-	S	W	-	S	P	Q	-	R	A	-	T	K	-	P	A
SL26	569	594	3.4	E	L	-	F	R	F	-	V	H	-	S	M	-	G	-	E	-	E	I	E	G	-	R	-	A	K	L	-	T	K	-	S	W	-	S	P	Q	-	R	A	-	T	K	-	P	A
SL27	569	594	3.4	E	L	-	N	R	F	-	V	H	-	S	M	-	G	-	E	-	E	I	E	G	-	K	-	A	K	L	-	T	K	-	S	W	-	S	P	Q	-	R	A	-	T	K	-	P	A
SL28	569	594	3.4	A	V	-	F	R	F	-	V	H	-	S	M	-	G	-	E	-	E	I	E	G	-	R	-	A	K	L	-	T	K	-	S	W	-	S	P	Q	-	R	A	-	T	K	-	P	A
SL29	570	594	3.5	E	L	-	N	R	F	-	V	H	-	S	M	-	G	-	E	-	E	I	E	G	-	R	-	A	K	L	-	T	K	-	A	W	-	S	P	Q	-	R	A	-	T	K	-	P	A
SL30	569	594	3.5	A	V	-	F	R	F	-	V	H	-	S	M	-	G	-	E	-	E	I	E	G	-	K	-	A	K	L	-	T	K	-	S	W	-	S	P	Q	-	R	A	-	T	K	-	P	A
SL31	569	594	3.5	A	V	-	F	R	F	-	V	H	-	S	M	-	G	-	E	-	E	I	E	G	-	K	-	A	K	L	-	T	K	-	S	W	-	S	P	Q	-	R	A	-	T	K	-	P	A
SL32	569	594	3.5	A	V	-	F	R	F	-	V	H	-	S	M	-	G	-	E	-	E	I	E	G	-	R	-	A	K	L	-	T	K	-	S	W	-	S	P	Q	-	R	A	-	T	K	-	P	A
SL33	569	594	3.6	A	V	-	F	R	F	-	V	H	-	S	M	-	G	-	E	-	E	I	E	G	-	R	-	A	K	L	-	T	K	-	S	W	-	S	P	Q	-	R	A	-	T	K	-	P	A
SL34	568	594	3.7	A	V	-	F	R	F	-	V	H	-	S	M	-	G	-	E	-	E	I	E	G	-	K	-	A	K	L	-	T	K	-	S	W	-	S	P	Q	-	R	A	-	T	K	-	P	A
SL35	569	594	3.5	A	V	-	F	R	F	-	V	H	-	S	M	-	G	-	E	-	E	I	E	G	-	R	-	A	K	L	-	T	K	-	A	W	-	S	P	C	-	R	A	-	T	K	-	P	E
SL36	569	595	2.5	A	V	-	F	R	F	-	V	H	-	S	M	-	G	-	E	-	E	I	E	G	-	R	-	A	K	L	-	T	K	-	S	W	-	S	P	Q	-	R	A	-	T	K	-	P	A
SL37	569	595	2.8	A	V	-	F	R	F	-	V	H	-	S	M	-	G	-	E	-	E	I	E	G	-	K	-	A	K	L	-	T	K	-	S	W	-	S	P	Q	-	R	A	-	T	K	-	P	A
SL38	569	595	3.4	A	V	-	F	R	F	-	V	H	-	S	M	-	G	-	E	-	E	I	E	G	-	K	-	A	K	L	-	T	K	-	S	W	-	S	P	Q	-	R	A	-	T	K	-	P	A
SL39	569	595	3.5	A	V	-	F	R	F	-	V	H	-	S	M	-	G	-	E	-	E	I	E	G	-	R	-	A	K	L	-	T	K	-	S	W	-	S	P	Q	-	R	A	-	T	K	-	P	A
SL40	569	595	3.5	A	V	-	F	R	F	-	V	H	-	S	M	-	G	-	E	-	E	I	E	G	-	R	-	A	K	L	-	T	K	-	S	W	-	S	P	Q	-	R	A	-	T	K	-	P	E
SL41		595	3.6	A	V	-	F	R	F	-	V	H	-	S	M	-	G	-	E	-	E	I	E	G	-	K	-	A	K	L	-	T	K	-	A	F	-	S	P	Q	-	R	A	-	T	K	-	P	A
SL42	570	595	3.6	A	V	-	F	R	F	-	V	H	-	S	M	-	G	-	E	-	E	I	E	G	-	R	-	A	K	L	-	T	K	-	S	W	-	S	P	Q	-	R	A	-	T	K	-	P	A
SL43	568	595	4	A	V	-	F	R	F	-	V	H	-	S	M	-	G	-	E	-	E	I	E	G	-	R	-	A	K	L	-	T	K	-	S	W	-	S	P	Q	-	R	A	-	T	K	-	P	A
SL44	565	595	3.1	A	V	-	F	R	M	-	V	Y	-	S	M	-	G	-	E	-	E	I	E	G	-	K	-	Q	R	I	-	V	E	-	A	F	-	A	T	C	-	K	T	-	I	N	-	T	Q
SL45	570	596	2.6	A	V	-	F	R	F	-	V	H	-	S	M	-	G	-	E	-	E	I	E	G	-	R	-	A	K	L	-	T	K	-	S	W	-	S	P	Q	-	R	A	-	T	K	-	P	A
SL46	569	596	3.4	A	V	-	F	R	F	-	V	H	-	S	M	-	G	-	E	-	E	I	E	G	-	K	-	A	K	L	-	T	K	-	S	W	-	S	P	Q	-	R	A	-	T	K	-	P	A
SL47	570	596	3.6	A	V	-	F	R	F	-	V	H	-	S	M	-	G	-	E	-	E	I	E	G	-	R	-	A	K	L	-	T	K	-	S	W	-	S	P	C	-	R	A	-	T	K	-	P	A
SL48	568	596	3.6	A	V	-	F	R	F	-	V	H	-	S	M	-	G	-	E	-	E	I	E	G	-	K	-	A	K	L	-	T	K	-	S	W	-	S	P	C	-	R	A	-	T	K	-	P	E
SL49	572	596	3.7	A	V	-	F	R	F	-	V	H	-	S	M	-	G	-	E	-	E	I	E	G	-	R	-	A	K	L	-	T	K	-	S	W	-	S	P	Q	-	R	A	-	T	K	-	P	A
SL50	570	596	2.8	A	V	-	F	R	F	-	V	H	-	S	M	-	G	-	E	-	E	I	E	G	-	K	-	A	K	L	-	T	K	-	S	W	-	S	P	Q	-	R	A	-	T	K	-	P	A
SL51	572	597	3.1	A	V	-	F	R	F	-	V	H	-	S	M	-	G	-	E	-	E	I	E	G	-	K	-	A	K	L	-	T	K	-	S	W	-	S	P	Q	-	R	A	-	T	K	-	P	A
SL52	572	597	3.4	A	V	-	F	R	F	-	V	H	-	S	M	-	G	-	E	-	E	I	E	G	-	R	-	A	K	L	-	T	K	-	A	W	-	S	P	C	-	R	A	-	T	K	-	P	E
SL53	571	597	3.4	A	V	-	F	R	F	-	V	H	-	S	M	-	G	-	E	-	E	I	E	G	-	K	-	A	K	L	-	T	K	-	S	W	-	S	P	Q	-	R	A	-	T	K	-	P	E
SL54	572	598	3.4	A	V	-	F	R	F	-	V	H	-	S	M	-	G	-	E	-	E	I	E	G	-	K	-	A	K	L	-	T	K	-	S	W	-	S	P	C	-	R	A	-	T	K	-	P	E
SL55	573	598	3.4	E	L	-	F	R	F	-	V	H	-	S	M	-	G	-	E	-	E	I	E	G	-	R	-	A	K	L	-	T	K	-	S	W	-	S	P	Q	-	R	A	-	T	K	-	P	A
SL56	568	598	3.4	A	V	-	F	R	F	-	V	H	-	S	M	-	G	-	E	-	E	I	E	G	-	R	-	A	K	L	-	T	K	-	S	W	-	S	P	Q	-	R	A	-	T	K	-	P	A
SL57	573	600	3.3	A	V	-	F	R	F	-	V	H	-	S	M	-	G	-	E	-	E	I	E	G	-	R	-	A	K	L	-	T	K	-	S	W	-	S	P	Q	-	R	A	-	T	K	-	P	A
SL58	571	601	3.2	A	V	-	F	R	F	-	V	H	-	S	M	-	G	-	E	-	E	I	E	G	-	K	-	A	K	L	-	T	K	-	S	W	-	S	P	Q	-	R	A	-	T	K	-	P	A
SL59	576	602	2.5	A	V	-	F	R	F	-	V	H	-	S	M	-	G	-	E	-	E	I	E	G	-	R	-	A	K	L	-	T	K	-	S	W	-	S	P	Q	-	R	A	-	T	K	-	P	E
SL60	572	602	2.9	A	V	-	F	R	F	-	V	H	-	S	M	-	G	-	E	-	E	I	E	G	-	K	-	A	K	L	-	T	K	-	S	W	-	S	P	Q	-	R	A	-	T	K	-	P	A
SL61	573	602	3	A	V	-	F	R	F	-	V	H	-	S	M	-	G	-	E	-	E	I	E	G	-	K	-	A	K	L	-	T	K	-	S	W	-	S	P	Q	-	R	A	-	T	K	-	P	A
SL62	573	604	3.2	A	V	-	F	R	F	-	V	H	-	S	M	-	G	-	E	-	E	I	E	G	-	R	-	A	K	L	-	T	K	-	S	W	-	S	P	Q	-	R	A	-	T	K	-	P	A
SL63	575	605	2.7	V	V	-	F	R	F	-	V	H	-	S	M	-	G	-	E	-	E	I	E	G	-	K	-	A	K	L	-	T	K	-	S	W	-	S	P	Q	-	R	A	-	T	K	-	P	A
SL64	571	605	3.2	E	L	-	N	H	M	-	L	Y	-	T	V	-	N	-	H	-	K	C	T	T	-	R	-	A	K	L	-	T	K	-	S	F	-	S	P	C	-	R	A	-	T	K	-	P	E
SL65	579	609	2.9	E	L	-	N	R	F	-	V	H	-	S	M	-	G	-	E	-	E	I	E	G	-	R	-	A	K	L	-	T	K	-	S	W	-	S	P	Q	-	K	T	-	I	N	-	P	A
SL66	580	611	2.3	A	V	-	F	R	F	-	V	H	-	S	M	-	G	-	E	-	E	I	E	G	-	K	-	A	K	L	-	T	K	-	A	F	-	A	T	C	-	K	T	-	I	N	-	T	P
SL67	571	615	2.7	E	L	-	N	H	M	-	L	Y	-	T	M	-	G	-	E	-	E	I	E	G	-	R	-	A	K	L	-	T	K	-	S	W	-	S	P	C	-	K	T	-	I	N	-	T	P
SL68	575	615	2.9	A	V	-	F	R	F	-	V	H	-	S	M	-	G	-	E	-	E	I	E	G	-	R	-	A	K	L	-	T	K	-	S	W	-	S	P	Q	-	K	T	-	I	N	-	T	Q
SL69	591	617	2.3	A	V	-	F	R	F	-	V	H	-	S	M	-	G	-	E	-	E	I	E	G	-	R	-	A	K	L	-	T	K	-	A	F	-	A	T	C	-	K	T	-	I	N	-	T	Q
SL70	592	619	2.4	E	L	-	N	R	F	-	V	H	-	S	M	-	G	-	E	-	E	I	E	G	-	K	-	A	K	L	-	T	K	-	A	F	-	A	T	C	-	K	T	-	I	N	-	T	Q
SL71		620	2	A	L	-	F	R	F	-	V	H	-	S	M	-	G	-	E	-	E	I	E	G	-	K	-	A	K	L	-	T	K	-	A	W	-	S	P	C	-	K	T	-	I	N	-	T	P
SL72	578	621	2.8	A	V	-	F	R	F	-	V	H	-	S	M	-	G	-	E	-	E	I	E	G	-	R	-	A	K	L	-	T	K	-	S	W	-	S	P	C	-	K	T	-	I	N	-	T	P
SL73	582	622	2.5	E	L	-	N	R	F	-	L	Y	-	T	V	-	N	-	H	-	K	C	T	T	-	K	-	Q	R	I	-	V	E	-	S	W	-	S	P	C	-	R	A	-	T	K	-	P	E
SL74	605	624	1.7	A	V	-	F	R	F	-	V	H	-	S	M	-	G	-	E	-	E	I	E	G	-	K	-	A	K	L	-	T	K	-	A	W	-	S	P	Q	-	K	T	-	I	N	-	T	P
SL75	599	625	1.7	E	L	-	F	R	F	-	V	H	-	S	M	-	G	-	E	-	E	I	E	G	-	K	-	A	K	L	-	T	K	-	S	W	-	S	P	Q	-	K	T	-	I	N	-	T	Q
SL76		625	1.9	A	V	-	F	R	F	-	V	H	-	S	M	-	G	-	E	-	E	I	E	G	-	K	-	A	K	L	-	T	K	-	S	W	-	S	P	C	-	K	T	-	I	N	-	T	P
SL77	586	625	2.1	E	L	-	F	R	F	-	V	H	-	S	M	-	G	-	E	-	E	I	E	G	-	K	-	A	K	L	-	T	K	-	A	F	-	A	P	C	-	K	T	-	I	N	-	T	P
SL78	605	626	2.2	A	V	-	F	R	F	-	V	H	-	S	M	-	G	-	E	-	E	I	E	G	-	K	-	A	K	L	-	T	K	-	S	W	-	S	P	Q	-	K	T	-	I	N	-	T	Q
SL79	592	626	2.3	E	L	-	N	R	F	-	V	H	-	S	M	-	G	-	E	-	E	I	E	G	-	R	-	A	K	L	-	T	K	-	A	F	-	A	T	C	-	K	T	-	I	N	-	T	Q
SL80	580	626	2.5	A	V	-	F	R	F	-	V	H	-	S	M	-	G	-	E	-	E	I	E	G	-	R	-	A	K	L	-	T	K	-	S	W	-	S	P	Q	-	R	A	-	T	K	-	P	E
SL81	582	627	2.5	E	L	-	F	R	F	-	V	H	-	S	M	-	G	-	E	-	E	I	E	G	-	R	-	A	K	L	-	T	K	-	A	W	-	S	P	C	-	K	T	-	I	N	-	T	P
mCardinal	604	659	1.3	E	L	-	N	H	M	-	L	Y	-	T	V	-	N	-	H	-	K	C	T	T	-	K	-	Q	R	I	-	V	E	-	A	F	-	A	T	C	-	K	T	-	I	N	-	T	Q
[truncated: 89 more columns]
